# Supplementary material for: Nrf2 activator peptide protects the brain from cerebral vascular dysfunction in alcohol ingestion
Source: JCI Insight. 2026 Feb 17;11(6):e188004. doi: 10.1172/jci.insight.188004 (PMC13043087; doi:10.1172/jci.insight.188004)
Supplement: Supporting data values [file jciinsight-11-188004-s025.xlsx]

## Sheet: Sheet1
Figure 1D: Annexin V positive cells
Control	Control	Control	Control	Control	Control	0	0	0	0	0	0	25	25	25	25	25	25	50	50	50	50	50	50	75	75	75	75	75	75	100	100	100	100	100	100	125	125	125	125	125	125	150	150	150	150	150	150
4.52	6.81	5.97	4.478	3.99	4.28	14.25	18.54	17.52	15.36	19.54	17.64	16.354	12.534	13.264	14.213	7.854	9.245	14.32	5.624	7.823	9.65	4.23	8.72	7.13	8.57	6.94	8.12	6.34	10.57	4.152	3.21	4.52	2.36	2.341	1.25	14.52	15.264	11.032	10.25	9.3654	14.68	21.03	22.01	14.52	19.36	21.52	16.7
Figure 1E: MDA Concentration
Control	Control	Control	Control	Control	Control	0	0	0	0	0	0	25	25	25	25	25	25	50	50	50	50	50	50	75	75	75	75	75	75	100	100	100	100	100	100	125	125	125	125	125	125	150	150	150	150	150	150
3.25	2.45	5.26	4.38	2.67	4.67	17.69	16.38	14.56	18.64	17.52	16.34	12.54	14.36	13.25	9.36	11.25	13.26	10.25	14.23	13.25	11.24	9.364	8.25	8.67	9.312	10.24	11.38	9.37	8.14	8.61	4.57	9.63	5.21	7.62	6.34	12.34	11.26	17.52	13.62	10.35	13.74	17.52	21.35	22.51	19.57	22.37	19.36
Figure 1I: Nrf2 positive cells
CD+CP	CD+CP	CD+CP	CD+CP	CD+CP	CD+CP	CD+CP	CD+CP	CD+CP	CD+CP	CD+NP	CD+NP	CD+NP	CD+NP	CD+NP	CD+NP	CD+NP	CD+NP	CD+NP	CD+NP	ED+CP	ED+CP	ED+CP	ED+CP	ED+CP	ED+CP	ED+CP	ED+CP	ED+CP	ED+CP	ED+NP	ED+NP	ED+NP	ED+NP	ED+NP	ED+NP	ED+NP	ED+NP	ED+NP	ED+NP
73	71	78	91	75	81	75	93	72	76	82	91	83	79	84.6	75.9	92.3	78.9	72.4	81.9	59.2	56	42.3	36.4	45.6	58.6	35.7	42.9	50.4	43.2	81.3	78.6	63	72	75	70	93.4	69.7	73.9	71.8
Figure 1J: p-Nrf2 positive cells
CD+CP	CD+CP	CD+CP	CD+CP	CD+CP	CD+CP	CD+CP	CD+CP	CD+CP	CD+CP	CD+NP	CD+NP	CD+NP	CD+NP	CD+NP	CD+NP	CD+NP	CD+NP	CD+NP	CD+NP	ED+CP	ED+CP	ED+CP	ED+CP	ED+CP	ED+CP	ED+CP	ED+CP	ED+CP	ED+CP	ED+NP	ED+NP	ED+NP	ED+NP	ED+NP	ED+NP	ED+NP	ED+NP	ED+NP	ED+NP
51.4	45	39	52.3	62	53	62	49	43	53	51.6	52.6	59.6	51.3	49.3	47.6	46.3	51.9	52.9	48.3	28.9	34.8	26.3	21.8	18.6	24.9	19.7	21.8	27.6	24.6	38.9	41.8	34.9	45.6	42.8	47.6	52.9	46.8	42.7	47.5
Figure 2B: Nrf2 western blotting densitometry
CD+CP	CD+CP	CD+CP	CD+CP	CD+CP	CD+CP	CD+CP	CD+CP	CD+NP	CD+NP	CD+NP	CD+NP	CD+NP	CD+NP	CD+NP	CD+NP	ED+CP	ED+CP	ED+CP	ED+CP	ED+CP	ED+CP	ED+CP	ED+CP	ED+NP	ED+NP	ED+NP	ED+NP	ED+NP	ED+NP	ED+NP	ED+NP	CD+CP	CD+CP	CD+CP	CD+CP	CD+CP	CD+CP	CD+CP	CD+CP	CD+NP	CD+NP	CD+NP	CD+NP	CD+NP	CD+NP	CD+NP	CD+NP	ED+CP	ED+CP
1.05	0.86	0.89	0.82	0.91	0.79	0.87	0.96	0.93	1.03	1.12	1.27	0.93	0.98	1.07	1.16	0.21	0.19	0.24	0.22	0.17	0.29	0.19	0.12	0.81	0.64	0.62	0.67	0.59	0.72	0.76	0.71	0.001	0.003		0.0005	0.0008	0.001	0.002		0.006	0.007	0.005	0.0006					0.004	0.001
Figure 2C: p-Nrf2 western blotting densitometry
CD+CP	CD+CP	CD+CP	CD+CP	CD+CP	CD+CP	CD+CP	CD+CP	CD+NP	CD+NP	CD+NP	CD+NP	CD+NP	CD+NP	CD+NP	CD+NP	ED+CP	ED+CP	ED+CP	ED+CP	ED+CP	ED+CP	ED+CP	ED+CP	ED+NP	ED+NP	ED+NP	ED+NP	ED+NP	ED+NP	ED+NP	ED+NP	CD+CP	CD+CP	CD+CP	CD+CP	CD+CP	CD+CP	CD+CP	CD+CP	CD+NP	CD+NP	CD+NP	CD+NP	CD+NP	CD+NP	CD+NP	CD+NP	ED+CP	ED+CP
0.72	0.81	0.68	0.73	0.71	0.66	0.82	0.59	1.21	1.26	1.12	1.06	1.08	1.15	1.16	1.06	0.12	0.11	0.09	0.24	0.16	0.14	0.13	0.08	0.66	0.51	0.68	0.71	0.62	0.66	0.52	0.49	0.001	0	0.001	0.003		0.0005	0.0008	0.001	0.002		0.0009	0.0005	0.0008	0.001	0.002		0.001	0.003
Figure 2D: p-Nrf2 mRNA quantification (qRT-PCR) (fold change when converted to CD+CP to 1)
CD+CP	CD+CP	CD+CP	CD+CP	CD+CP	CD+CP	CD+CP	CD+CP	CD+NP	CD+NP	CD+NP	CD+NP	CD+NP	CD+NP	CD+NP	CD+NP	ED+CP	ED+CP	ED+CP	ED+CP	ED+CP	ED+CP	ED+CP	ED+CP	ED+NP	ED+NP	ED+NP	ED+NP	ED+NP	ED+NP	ED+NP	ED+NP
1	1	1	1	1	1	1	1	0.95	0.92	0.88	0.99	0.94	1.11	0.88	0.95	0.55	0.47	0.62	0.35	0.45	0.55	0.42	0.47	0.67	0.84	0.62	0.66	0.62	0.77	0.72	0.67
Figure 2E: Keap1 western blotting densitometry
CD+CP	CD+CP	CD+CP	CD+CP	CD+CP	CD+CP	CD+CP	CD+CP	CD+NP	CD+NP	CD+NP	CD+NP	CD+NP	CD+NP	CD+NP	CD+NP	ED+CP	ED+CP	ED+CP	ED+CP	ED+CP	ED+CP	ED+CP	ED+CP	ED+NP	ED+NP	ED+NP	ED+NP	ED+NP	ED+NP	ED+NP	ED+NP	CD+CP	CD+CP	CD+CP	CD+CP	CD+CP	CD+CP	CD+CP	CD+CP	CD+NP	CD+NP	CD+NP	CD+NP	CD+NP	CD+NP	CD+NP	CD+NP	ED+CP	ED+CP
0.325	0.3512	0.3012	0.3668	0.4253	0.2954	0.2365	0.3751	0.3265	0.3142	0.2659	0.29853	0.36215	0.3547	0.3325	0.325	0.1254	0.125364	0.1122	0.1423	0.092564	0.08127	0.12543	0.16325	0.2845	0.2145	0.26354	0.1869	0.2645	0.275	0.214	0.22136	0.41523	0.4216	0.3625	0.38124	0.34125	0.31265	0.3312	0.3254	0.2645	0.2854	0.32145	0.321623	0.3256	0.32594	0.3621	0.26541	0.3325	0.3624
Figure 2G: HO-1 positive cells
CD+CP	CD+CP	CD+CP	CD+CP	CD+CP	CD+CP	CD+CP	CD+CP	CD+CP	CD+CP	ED+CP	ED+CP	ED+CP	ED+CP	ED+CP	ED+CP	ED+CP	ED+CP	ED+CP	ED+CP	ED+NP	ED+NP	ED+NP	ED+NP	ED+NP	ED+NP	ED+NP	ED+NP	ED+NP	ED+NP
55	66.3	74.5	41	57	49	62	57	55	42	18	21	10	12	14	21	9	14	12	17	45	33	41	29	62	41	32	18	24	43
Figure 2I: HO-1 western blotting densitometry
CD+CP	CD+CP	CD+CP	CD+CP	CD+CP	CD+CP	CD+CP	CD+CP	CD+CP	CD+CP	CD+CP	CD+CP	CD+NP	CD+NP	CD+NP	CD+NP	CD+NP	CD+NP	CD+NP	CD+NP	CD+NP	CD+NP	CD+NP	CD+NP	ED+CP	ED+CP	ED+CP	ED+CP	ED+CP	ED+CP	ED+CP	ED+CP	ED+CP	ED+CP	ED+CP	ED+CP	ED+NP	ED+NP	ED+NP	ED+NP	ED+NP	ED+NP	ED+NP	ED+NP	ED+NP	ED+NP	ED+NP	ED+NP	CD+CP	CD+CP
0.51	0.52	0.54	0.72	0.56	0.62	0.63	0.67	0.73	0.62	0.58	0.59	0.85	0.67	0.71	0.59	0.63	0.64	0.81	0.59	0.76	0.74	0.73	0.69	0.12	0.14	0.21	0.31	0.15	0.24	0.26	0.23	0.22	0.21	0.19	0.11	0.54	0.47	0.42	0.59	0.61	0.61	0.54	0.55	0.48	0.48	0.42	0.52	0.54	0.53
Figure 2J: GPx-1 western blotting densitometry
CD+CP	CD+CP	CD+CP	CD+CP	CD+CP	CD+CP	CD+CP	CD+CP	CD+CP	CD+CP	CD+CP	CD+CP	CD+NP	CD+NP	CD+NP	CD+NP	CD+NP	CD+NP	CD+NP	CD+NP	CD+NP	CD+NP	CD+NP	CD+NP	ED+CP	ED+CP	ED+CP	ED+CP	ED+CP	ED+CP	ED+CP	ED+CP	ED+CP	ED+CP	ED+CP	ED+CP	ED+NP	ED+NP	ED+NP	ED+NP	ED+NP	ED+NP	ED+NP	ED+NP	ED+NP	ED+NP	ED+NP	ED+NP	CD+CP	CD+CP
0.12	0.32	0.14	0.16	0.25	0.27	0.26	0.21	0.33	0.24	0.19	0.35	0.34	0.32	0.26	0.36	0.35	0.41	0.31	0.31	0.35	0.31	0.22	0.39	0.09	0.05	0.12	0.014	0.03	0.06	0.08	0.01	0.09	0.1	0.01	0.09	0.24	0.21	0.25	0.19	0.18	0.18	0.3	0.31	0.24	0.21	0.33	0.18	0.31	0.41
Figure 2K: GSTm1 western blotting densitometry
CD+CP	CD+CP	CD+CP	CD+CP	CD+CP	CD+CP	CD+CP	CD+CP	CD+CP	CD+CP	CD+CP	CD+CP	CD+NP	CD+NP	CD+NP	CD+NP	CD+NP	CD+NP	CD+NP	CD+NP	CD+NP	CD+NP	CD+NP	CD+NP	ED+CP	ED+CP	ED+CP	ED+CP	ED+CP	ED+CP	ED+CP	ED+CP	ED+CP	ED+CP	ED+CP	ED+CP	ED+NP	ED+NP	ED+NP	ED+NP	ED+NP	ED+NP	ED+NP	ED+NP	ED+NP	ED+NP	ED+NP	ED+NP	CD+CP	CD+CP
0.14	0.09	0.13	0.14	0.19	0.11	0.08	0.12	0.16	0.05	0.14	0.17	0.09	0.07	0.12	0.17	0.24	0.12	0.24	0.09	0.08	0.12	0.14	0.16	0.01	0.009	0.004	0.008	0.07	0.05	0.06	0.04	0.06	0.08	0.07	0.009	0.16	0.13	0.09	0.12	0.17	0.11	0.12	0.09	0.11	0.07	0.09	0.11	0.08	0.09
Figure 3A: HO-1 mRNA quantification (qRT-PCR) (fold change when converted to CD+CP to 1)
CD+CP	CD+CP	CD+CP	CD+CP	CD+CP	CD+CP	CD+CP	CD+CP	CD+NP	CD+NP	CD+NP	CD+NP	CD+NP	CD+NP	CD+NP	CD+NP	ED+CP	ED+CP	ED+CP	ED+CP	ED+CP	ED+CP	ED+CP	ED+CP	ED+NP	ED+NP	ED+NP	ED+NP	ED+NP	ED+NP	ED+NP	ED+NP	CD+CP	CD+CP	CD+CP	CD+CP	CD+CP	CD+CP	CD+CP	CD+CP	CD+NP	CD+NP	CD+NP	CD+NP	CD+NP	CD+NP	CD+NP	CD+NP	ED+CP	ED+CP
1	1	1	1	1	1	1	1	1.2	0.97	1.16	1.24	1.22	1.19	1.11	1.17	0.54	0.511	0.241	0.36	0.42	0.57	0.61	0.55	0.75	0.92	0.83	1.03	1.06	0.92	0.75	0.87	0.57	0.84	0.72	0.67	0.87	0.74	0.76	0.81	0.72	0.64	0.84	0.81	0.72	0.51	0.64	0.66	0.31	0.27
Figure 3B: GPx-1 mRNA quantification (qRT-PCR) (fold change when converted to CD+CP to 1)
CD+CP	CD+CP	CD+CP	CD+CP	CD+CP	CD+CP	CD+CP	CD+CP	CD+NP	CD+NP	CD+NP	CD+NP	CD+NP	CD+NP	CD+NP	CD+NP	ED+CP	ED+CP	ED+CP	ED+CP	ED+CP	ED+CP	ED+CP	ED+CP	ED+NP	ED+NP	ED+NP	ED+NP	ED+NP	ED+NP	ED+NP	ED+NP	CD+CP	CD+CP	CD+CP	CD+CP	CD+CP	CD+CP	CD+CP	CD+CP	CD+NP	CD+NP	CD+NP	CD+NP	CD+NP	CD+NP	CD+NP	CD+NP	ED+CP	ED+CP
1	1	1	1	1	1	1	1	1.06	1.11	1.18	1.23	1.24	1.12	1.41	1.35	0.46	0.44	0.31	0.54	0.61	0.59	0.51	0.49	0.88	0.91	1.13	0.97	1.13	0.84	0.76	0.92	0.96	0.84	0.79	0.54	0.84	0.72	0.64	0.68	0.62	0.76	0.67	0.87	0.62	0.74	0.91	0.55	0.21	0.19
Figure 3C: GSTm1 mRNA quantification (qRT-PCR) (fold change when converted to CD+CP to 1)
CD+CP	CD+CP	CD+CP	CD+CP	CD+CP	CD+CP	CD+CP	CD+CP	CD+NP	CD+NP	CD+NP	CD+NP	CD+NP	CD+NP	CD+NP	CD+NP	ED+CP	ED+CP	ED+CP	ED+CP	ED+CP	ED+CP	ED+CP	ED+CP	ED+NP	ED+NP	ED+NP	ED+NP	ED+NP	ED+NP	ED+NP	ED+NP	CD+CP	CD+CP	CD+CP	CD+CP	CD+CP	CD+CP	CD+CP	CD+CP	CD+NP	CD+NP	CD+NP	CD+NP	CD+NP	CD+NP	CD+NP	CD+NP	ED+CP	ED+CP
1	1	1	1	1	1	1	1	1.3	1.2	1.23	1.22	1.06	1.34	1.11	1.17	0.44	0.51	0.34	0.46	0.47	0.59	0.61	0.55	0.88	0.72	0.69	0.91	0.84	0.72	0.67	0.81	0.51	0.67	0.54	0.62	0.57	0.62	0.48	0.68	0.55	0.61	0.48	0.52	0.63	0.61	0.54	0.66	0.33	0.41
Figure 3E: HO-1 ChIP qPCR expression (percentage of input)
CD+CP	CD+CP	CD+CP	CD+CP	CD+CP	CD+CP	CD+CP	CD+CP	CD+NP	CD+NP	CD+NP	CD+NP	CD+NP	CD+NP	CD+NP	CD+NP	ED+CP	ED+CP	ED+CP	ED+CP	ED+CP	ED+CP	ED+CP	ED+CP	ED+NP	ED+NP	ED+NP	ED+NP	ED+NP	ED+NP	ED+NP	ED+NP	IgG	IgG	IgG	IgG	IgG	IgG	IgG	IgG	CD+CP	CD+CP	CD+CP	CD+CP	CD+CP	CD+CP	CD+CP	CD+CP	CD+NP	CD+NP
0.52	0.46	0.41	0.37	0.29	0.24	0.51	0.48	1.03	1.34	1.04	1.34	1.16	1.22	1.41	1.39	0.05	0.14	0.21	0.097	0.13	0.24	0.16	0.19	0.84	1.07	0.92	0.82	0.92	0.76	0.79	0.81	0.044	0.029	0.021	0.033	0.041	0.042	0.033	0.029	0.02	0.04	0.09	0.07	0.03	0	0.08	0.06	0.06	0.02
Figure 3F: GPx-1 ChIP qPCR expression (percentage of input)
CD+CP	CD+CP	CD+CP	CD+CP	CD+CP	CD+CP	CD+CP	CD+CP	CD+NP	CD+NP	CD+NP	CD+NP	CD+NP	CD+NP	CD+NP	CD+NP	ED+CP	ED+CP	ED+CP	ED+CP	ED+CP	ED+CP	ED+CP	ED+CP	ED+NP	ED+NP	ED+NP	ED+NP	ED+NP	ED+NP	ED+NP	ED+NP	IgG	IgG	IgG	IgG	IgG	IgG	IgG	IgG	CD+CP	CD+CP	CD+CP	CD+CP	CD+CP	CD+CP	CD+CP	CD+CP	CD+NP	CD+NP
0.33	0.42	0.27	0.31	0.25	0.27	0.33	0.29	0.78	0.78	0.59	0.66	0.57	0.82	0.64	0.55	0.09	0.21	0.14	0.13	0.15	0.09	0.05	0.22	0.64	0.52	0.47	0.58	0.72	0.69	0.71	0.58	0.01	0.02	0.05	0.06	0.07	0	0.06	0.04	0.05	0.02	0.06	0.08	0.07	0.03	0.09	0.06	0.061	0.066
Figure 3G: GSTm1 ChIP qPCR expression (percentage of input)
CD+CP	CD+CP	CD+CP	CD+CP	CD+CP	CD+CP	CD+CP	CD+CP	CD+NP	CD+NP	CD+NP	CD+NP	CD+NP	CD+NP	CD+NP	CD+NP	ED+CP	ED+CP	ED+CP	ED+CP	ED+CP	ED+CP	ED+CP	ED+CP	ED+NP	ED+NP	ED+NP	ED+NP	ED+NP	ED+NP	ED+NP	ED+NP	IgG	IgG	IgG	IgG	IgG	IgG	IgG	IgG	CD+CP	CD+CP	CD+CP	CD+CP	CD+CP	CD+CP	CD+CP	CD+CP	CD+NP	CD+NP
0.12	0.21	0.14	0.13	0.21	0.22	0.18	0.2	0.33	0.41	0.25	0.36	0.41	0.52	0.46	0.39	0.09	0.21	0.14	0.13	0.15	0.09	0.05	0.22	0.24	0.31	0.45	0.23	0.42	0.21	0.18	0.33	0.02	0.02	0.05	0.03	0.06	0.02	0.02	0.03	0.03	0.02	0.04	0.05	0.02	0.05	0.06	0.04	0.042	0.05
Figure 4B: 4HNE staining intensity
CD+CP	CD+CP	CD+CP	CD+CP	CD+CP	CD+CP	CD+NP	CD+NP	CD+NP	CD+NP	CD+NP	CD+NP	ED+CP	ED+CP	ED+CP	ED+CP	ED+CP	ED+CP	ED+NP	ED+NP	ED+NP	ED+NP	ED+NP	ED+NP	CD+CP	CD+CP	CD+CP	CD+CP	CD+CP	CD+CP	CD+NP	CD+NP	CD+NP	CD+NP	CD+NP	CD+NP	ED+CP	ED+CP	ED+CP	ED+CP	ED+CP	ED+CP	ED+NP	ED+NP	ED+NP	ED+NP	ED+NP	ED+NP
4	2	7	6	5	2	3	4	5	1	2	3	14	16	15	10	21	17	8	7	6	5	9	4	6	4	7	8	6	4	6	7	5	4	8	3	22	20	19	29	24	24	22	19	15	16	24	22
Figure 4D: NOX1 western blotting densitometry
CD+CP	CD+CP	CD+CP	CD+CP	CD+CP	CD+CP	CD+CP	CD+CP	CD+NP	CD+NP	CD+NP	CD+NP	CD+NP	CD+NP	CD+NP	CD+NP	ED+CP	ED+CP	ED+CP	ED+CP	ED+CP	ED+CP	ED+CP	ED+CP	ED+NP	ED+NP	ED+NP	ED+NP	ED+NP	ED+NP	ED+NP	ED+NP	CD+CP	CD+CP	CD+CP	CD+CP	CD+CP	CD+CP	CD+CP	CD+CP	CD+NP	CD+NP	CD+NP	CD+NP	CD+NP	CD+NP	CD+NP	CD+NP	ED+CP	ED+CP
0.03	0.01	0.008	0.012	0.04	0.0093	0.02	0.05	0.03	0.04	0.0085	0.009	0.01	0.02	0.012	0.0095	0.15	0.18	0.17	0.21	0.21	0.19	0.17	0.13	0.095	0.121	0.092	0.11	0.083	0.062	0.092	0.085	0.012	0.013	0.009	0.0082	0.042	0.031	0.023	0.024	0.09	0.012	0.04	0.051	0.064	0.0092	0.014	0.055	0.17	0.15
Figure 4E: 4HNE western blotting densitometry
CD+CP	CD+CP	CD+CP	CD+CP	CD+CP	CD+CP	CD+CP	CD+CP	CD+NP	CD+NP	CD+NP	CD+NP	CD+NP	CD+NP	CD+NP	CD+NP	ED+CP	ED+CP	ED+CP	ED+CP	ED+CP	ED+CP	ED+CP	ED+CP	ED+NP	ED+NP	ED+NP	ED+NP	ED+NP	ED+NP	ED+NP	ED+NP	CD+CP	CD+CP	CD+CP	CD+CP	CD+CP	CD+CP	CD+CP	CD+CP	CD+NP	CD+NP	CD+NP	CD+NP	CD+NP	CD+NP	CD+NP	CD+NP	ED+CP	ED+CP
0.03	0.05	0.06	0.07	0.012	0.09	0.1	0.055	0.12	0.09	0.08	0.014	0.08	0.11	0.09	0.08	0.63	0.42	0.51	0.38	0.61	0.52	0.47	0.42	0.15	0.21	0.14	0.19	0.23	0.17	0.16	0.182	0.21	0.14	0.12	0.16	0.11	0.17	0.13	0.09	0.14	0.12	0.11	0.09	0.05	0.12	0.14	0.13	0.45	0.42
Figure 4F: MDA ELISA in tissue samples
CD+CP	CD+CP	CD+CP	CD+CP	CD+CP	CD+CP	CD+NP	CD+NP	CD+NP	CD+NP	CD+NP	CD+NP	ED+CP	ED+CP	ED+CP	ED+CP	ED+CP	ED+CP	ED+NP	ED+NP	ED+NP	ED+NP	ED+NP	ED+NP	CD+CP	CD+CP	CD+CP	CD+CP	CD+CP	CD+CP	CD+NP	CD+NP	CD+NP	CD+NP	CD+NP	CD+NP	ED+CP	ED+CP	ED+CP	ED+CP	ED+CP	ED+CP	ED+NP	ED+NP	ED+NP	ED+NP	ED+NP	ED+NP
0.12	0.11	0.06	0.08	0.09	0.055	0.12	0.13	0.09	0.06	0.08	0.05	0.54	0.66	0.72	0.51	0.39	0.85	0.21	0.33	0.15	0.26	0.27	0.11	0.12	0.14	0.21	0.13	0.14	0.12	0.09	0.12	0.08	0.13	0.12	0.09	0.66	0.72	0.54	0.64	0.82	0.33	0.56	0.71	0.54	0.39	0.62	0.57
Figure 4G: MDA ELISA in blood plasma samples
CD+CP	CD+CP	CD+CP	CD+CP	CD+CP	CD+CP	CD+NP	CD+NP	CD+NP	CD+NP	CD+NP	CD+NP	ED+CP	ED+CP	ED+CP	ED+CP	ED+CP	ED+CP	ED+NP	ED+NP	ED+NP	ED+NP	ED+NP	ED+NP	CD+CP	CD+CP	CD+CP	CD+CP	CD+CP	CD+CP	CD+NP	CD+NP	CD+NP	CD+NP	CD+NP	CD+NP	ED+CP	ED+CP	ED+CP	ED+CP	ED+CP	ED+CP	ED+NP	ED+NP	ED+NP	ED+NP	ED+NP	ED+NP
2.5	3.5	4	1	4.3	5.4	1	2	4	5	6	2	17	16	18	12	17	13	7.5	8.4	6.7	6.6	7.8	8.3	6.4	5.4	4	4.9	3.9	5.7	5.4	6.1	5.4	4.9	4.1	3.9	17	14	12	11	15	14	13	12	10	14	12	13
Figure 5B: ICAM-1 western blotting densitometry
CD+CP	CD+CP	CD+CP	CD+CP	CD+CP	CD+CP	CD+CP	CD+CP	CD+NP	CD+NP	CD+NP	CD+NP	CD+NP	CD+NP	CD+NP	CD+NP	ED+CP	ED+CP	ED+CP	ED+CP	ED+CP	ED+CP	ED+CP	ED+CP	ED+NP	ED+NP	ED+NP	ED+NP	ED+NP	ED+NP	ED+NP	ED+NP	CD+CP	CD+CP	CD+CP	CD+CP	CD+CP	CD+CP	CD+CP	CD+CP	CD+NP	CD+NP	CD+NP	CD+NP	CD+NP	CD+NP	CD+NP	CD+NP	ED+CP	ED+CP
0.31	0.25	0.21	0.23	0.35	0.31	0.22	0.18	0.26	0.15	0.11	0.24	0.26	0.21	0.27	0.22	0.85	0.91	0.75	0.88	0.92	0.82	0.76	0.9	0.12	0.121	0.14	0.21	0.13	0.16	0.24	0.22	0.87	0.92	0.95	0.84	0.72	0.96	0.95	0.94	0.84	0.75	0.79	0.92	0.85	0.86	0.91	0.76	1.12	0.92
Figure 5C: LFA-1 western blotting densitometry
CD+CP	CD+CP	CD+CP	CD+CP	CD+CP	CD+CP	CD+CP	CD+CP	CD+NP	CD+NP	CD+NP	CD+NP	CD+NP	CD+NP	CD+NP	CD+NP	ED+CP	ED+CP	ED+CP	ED+CP	ED+CP	ED+CP	ED+CP	ED+CP	ED+NP	ED+NP	ED+NP	ED+NP	ED+NP	ED+NP	ED+NP	ED+NP	CD+CP	CD+CP	CD+CP	CD+CP	CD+CP	CD+CP	CD+CP	CD+CP	CD+NP	CD+NP	CD+NP	CD+NP	CD+NP	CD+NP	CD+NP	CD+NP	ED+CP	ED+CP
0.095	0.072	0.12	0.13	0.14	0.05	0.09	0.075	0.05	0.06	0.07	0.08	0.09	0.055	0.04	0.1	0.51	0.66	0.44	0.75	0.67	0.59	0.46	0.53	0.21	0.14	0.16	0.15	0.13	0.21	0.17	0.22	0.33	0.24	0.15	0.17	0.13	0.29	0.21	0.27	0.22	0.14	0.16	0.21	0.25	0.23	0.27	0.21	0.72	0.58
Figure 5D: Mac-1 western blotting densitometry
CD+CP	CD+CP	CD+CP	CD+CP	CD+CP	CD+CP	CD+CP	CD+CP	CD+NP	CD+NP	CD+NP	CD+NP	CD+NP	CD+NP	CD+NP	CD+NP	ED+CP	ED+CP	ED+CP	ED+CP	ED+CP	ED+CP	ED+CP	ED+CP	ED+NP	ED+NP	ED+NP	ED+NP	ED+NP	ED+NP	ED+NP	ED+NP	CD+CP	CD+CP	CD+CP	CD+CP	CD+CP	CD+CP	CD+CP	CD+CP	CD+NP	CD+NP	CD+NP	CD+NP	CD+NP	CD+NP	CD+NP	CD+NP	ED+CP	ED+CP
0.092	0.11	0.082	0.067	0.12	0.09	0.085	0.075	0.04	0.06	0.07	0.055	0.08	0.092	0.07	0.097	0.33	0.27	0.29	0.31	0.37	0.28	0.19	0.26	0.004	0.009	0.01	0.02	0.03	0.007	0.008	0.04	0.11	0.14	0.09	0.13	0.16	0.1	0.08	0.082	0.22	0.24	0.25	0.21	0.29	0.26	0.19	0.31	0.51	0.28
Figure 5F: ICAM-1 and LFA-1 staining intensity
	CD+CP	CD+CP	CD+CP	CD+CP	CD+CP	CD+CP	ED+CP	ED+CP	ED+CP	ED+CP	ED+CP	ED+CP	CD+CP	CD+CP	CD+CP	CD+CP	CD+CP	CD+CP	ED+CP	ED+CP	ED+CP	ED+CP	ED+CP	ED+CP
ICAM-1	6	8	4.5	3.5	6.4	6	14	12	13.6	13.8	14.6	12.7	16	17.3	14.8	12.8	14.6	15.7	20.6	19.7	21.8	19.7	18.6	22.4
LFA-1	2	1	2.6	3	2.5	1.9	5.6	6.7	7.2	7.6	5.5	6.8	9.5	12.6	11.9	7.9	8.4	7.6	15.8	13.9	16.7	14.6	14.5	16.9
Figure 5G: ICAM-1 ELISA in tissue samples
CD+CP	CD+CP	CD+CP	CD+CP	CD+CP	CD+CP	CD+NP	CD+NP	CD+NP	CD+NP	CD+NP	CD+NP	ED+CP	ED+CP	ED+CP	ED+CP	ED+CP	ED+CP	ED+NP	ED+NP	ED+NP	ED+NP	ED+NP	ED+NP	CD+CP	CD+CP	CD+CP	CD+CP	CD+CP	CD+CP	CD+NP	CD+NP	CD+NP	CD+NP	CD+NP	CD+NP	ED+CP	ED+CP	ED+CP	ED+CP	ED+CP	ED+CP	ED+NP	ED+NP	ED+NP	ED+NP	ED+NP	ED+NP
2.5	3.33333	1.66667	4.16667	2.5	4.6	1.66667	2.5	3.33333	2.5	0.833333	1.66667	9.16667	11.6667	10	10.8333	12.5	10	5.83333	4.16667	5	3.33333	6.66667	5.83333	5	1.66667	4.16667	5.83333	5	6.66667	5	6.66667	7.5	5.83333	1.66667	3.33333	14.1667	15	13.3333	11.6667	12.5	14.1667	10	12.5	11.6667	10	14.1667	13.3333
Figure 6B: PDGF-B staining intensity
CD+CP	CD+CP	CD+CP	CD+CP	CD+CP	CD+CP	CD+NP	CD+NP	CD+NP	CD+NP	CD+NP	CD+NP	ED+CP	ED+CP	ED+CP	ED+CP	ED+CP	ED+CP	ED+NP	ED+NP	ED+NP	ED+NP	ED+NP	ED+NP
32	34	28	29	24	30	34	31	30	29	31	30	11	14	10	9	16	17	24	26	24	21	29	21
Figure 6C: PDGFR-beta1 staining intensity
CD+CP	CD+CP	CD+CP	CD+CP	CD+CP	CD+CP	CD+NP	CD+NP	CD+NP	CD+NP	CD+NP	CD+NP	ED+CP	ED+CP	ED+CP	ED+CP	ED+CP	ED+CP	ED+NP	ED+NP	ED+NP	ED+NP	ED+NP	ED+NP
25	27	26	31	21	19	24	29	31	32	21	26	17	14	16	18	9	10	21	19	24	23	19	22
Figure 6D: PDGF-B and PDGFR-beta1 western blotting densitometry
	CD+CP	CD+CP	CD+CP	CD+CP	CD+CP	CD+CP	CD+NP	CD+NP	CD+NP	CD+NP	CD+NP	CD+NP	ED+CP	ED+CP	ED+CP	ED+CP	ED+CP	ED+CP	ED+NP	ED+NP	ED+NP	ED+NP	ED+NP	ED+NP	CD+CP	CD+CP	CD+CP	CD+CP	CD+CP	CD+CP	CD+NP	CD+NP	CD+NP	CD+NP	CD+NP	CD+NP	ED+CP	ED+CP	ED+CP	ED+CP	ED+CP	ED+CP	ED+NP	ED+NP	ED+NP	ED+NP	ED+NP	ED+NP
PDGF-B	0.52	0.54	0.63	0.57	0.45	0.69	0.71	0.66	0.54	0.72	0.68	0.62	0.11	0.14	0.09	0.13	0.17	0.11	0.42	0.47	0.36	0.31	0.39	0.43	0.33	0.34	0.4	0.29	0.33	0.31	0.49	0.17	0.25	0.52	0.13	0.45	0.09	0.07	0.06	0.05	0.09	0.11	0.11	0.09	0.08	0.09	0.07	0.05
PDGFR-β1	0.9	0.84	0.92	0.85	0.75	0.81	0.91	0.92	0.94	0.93	0.85	0.89	0.09	0.08	0.09	0.12	0.14	0.13	0.45	0.41	0.147	0.52	0.47	0.39	0.66	0.45	0.57	0.52	0.61	0.42	0.64	0.71	0.57	0.52	0.69	0.73	0.21	0.14	0.11	0.09	0.07	0.12	0.11	0.05	0.04	0.09	0.08	0.08
Figure 6E: Integrin alpha6 and integrin beta1 western blotting densitometry
	CD+CP	CD+CP	CD+CP	CD+CP	CD+CP	CD+CP	CD+NP	CD+NP	CD+NP	CD+NP	CD+NP	CD+NP	ED+CP	ED+CP	ED+CP	ED+CP	ED+CP	ED+CP	ED+NP	ED+NP	ED+NP	ED+NP	ED+NP	ED+NP	CD+CP	CD+CP	CD+CP	CD+CP	CD+CP	CD+CP	CD+NP	CD+NP	CD+NP	CD+NP	CD+NP	CD+NP	ED+CP	ED+CP	ED+CP	ED+CP	ED+CP	ED+CP	ED+NP	ED+NP	ED+NP	ED+NP	ED+NP	ED+NP
Integrin-α6	0.62	0.57	0.66	0.45	0.53	0.62	0.85	0.74	0.95	0.82	0.71	0.73	0.21	0.19	0.23	0.24	0.16	0.18	0.64	0.55	0.71	0.62	0.52	0.54	0.33	0.34	0.31	0.29	0.27	0.41	0.41	0.25	0.36	0.31	0.43	0.39	0.09	0.11	0.12	0.06	0.13	0.11	0.012	0.09	0.08	0.12	0.13	0.12
Integrin-β1	0.33	0.45	0.44	0.37	0.51	0.26	0.36	0.31	0.41	0.43	0.36	0.37	0.21	0.24	0.18	0.16	0.19	0.23	0.44	0.34	0.42	0.26	0.34	0.33	0.37	0.31	0.36	0.28	0.24	0.41	0.11	0.25	0.36	0.34	0.29	0.27	0.11	0.12	0.1	0.13	0.14	0.1	0.11	0.1	0.09	0.08	0.07	0.13
Figure 7B: Claudin-5 staining intensity
CD+CP	CD+CP	CD+CP	CD+CP	CD+CP	CD+CP	CD+CP	CD+CP	CD+NP	CD+NP	CD+NP	CD+NP	CD+NP	CD+NP	CD+NP	CD+NP	ED+CP	ED+CP	ED+CP	ED+CP	ED+CP	ED+CP	ED+CP	ED+CP	ED+NP	ED+NP	ED+NP	ED+NP	ED+NP	ED+NP	ED+NP	ED+NP
35	25	27	31	36	38	24	19	32	33	32	19	27	26	24	31	14	15	21	9	17	20	16	14	22	27	26	31	21	19	17	22
Figure 7D: Occludin staining intensity
CD+CP	CD+CP	CD+CP	CD+CP	CD+CP	CD+CP	CD+CP	CD+CP	CD+NP	CD+NP	CD+NP	CD+NP	CD+NP	CD+NP	CD+NP	CD+NP	ED+CP	ED+CP	ED+CP	ED+CP	ED+CP	ED+CP	ED+CP	ED+CP	ED+NP	ED+NP	ED+NP	ED+NP	ED+NP	ED+NP	ED+NP	ED+NP
22	14	16	21	17	18	21	22	22	21	23	24	22	21	19	18	10	9	11	8	7	9	12	10	17	18	17	21	15	13	16	19
Figure 7F: Claudin-5 western blotting densitometry
CD+CP	CD+CP	CD+CP	CD+CP	CD+CP	CD+CP	CD+NP	CD+NP	CD+NP	CD+NP	CD+NP	CD+NP	ED+CP	ED+CP	ED+CP	ED+CP	ED+CP	ED+CP	ED+NP	ED+NP	ED+NP	ED+NP	ED+NP	ED+NP	CD+CP	CD+CP	CD+CP	CD+CP	CD+CP	CD+CP	CD+NP	CD+NP	CD+NP	CD+NP	CD+NP	CD+NP	ED+CP	ED+CP	ED+CP	ED+CP	ED+CP	ED+CP	ED+NP	ED+NP	ED+NP	ED+NP	ED+NP	ED+NP
0.92	0.75	0.88	0.81	0.91	0.76	0.85	0.84	0.72	0.76	0.81	0.91	0.31	0.24	0.38	0.29	0.34	0.33	0.71	0.67	0.66	0.72	0.71	0.69	0.45	0.87	0.81	0.86	0.91	0.55	0.54	0.61	0.45	0.84	0.92	0.75	0.11	0.23	0.17	0.16	0.18	0.14	0.14	0.15	0.21	0.11	0.13	0.17
Figure 7G: Occludin western blotting densitometry
CD+CP	CD+CP	CD+CP	CD+CP	CD+CP	CD+CP	CD+NP	CD+NP	CD+NP	CD+NP	CD+NP	CD+NP	ED+CP	ED+CP	ED+CP	ED+CP	ED+CP	ED+CP	ED+NP	ED+NP	ED+NP	ED+NP	ED+NP	ED+NP	CD+CP	CD+CP	CD+CP	CD+CP	CD+CP	CD+CP	CD+NP	CD+NP	CD+NP	CD+NP	CD+NP	CD+NP	ED+CP	ED+CP	ED+CP	ED+CP	ED+CP	ED+CP	ED+NP	ED+NP	ED+NP	ED+NP	ED+NP	ED+NP
0.91	0.88	0.87	0.93	0.82	0.87	0.93	0.91	0.85	0.84	0.87	0.82	0.24	0.27	0.21	0.31	0.26	0.24	0.55	0.59	0.64	0.61	0.57	0.62	0.55	0.47	0.64	0.85	0.91	0.87	0.42	0.33	0.87	0.92	0.84	0.73	0.13	0.17	0.16	0.21	0.14	0.11	0.55	0.67	0.24	0.21	0.26	0.17
Figure 7H: JAM-a western blotting densitometry
CD+CP	CD+CP	CD+CP	CD+CP	CD+CP	CD+CP	CD+NP	CD+NP	CD+NP	CD+NP	CD+NP	CD+NP	ED+CP	ED+CP	ED+CP	ED+CP	ED+CP	ED+CP	ED+NP	ED+NP	ED+NP	ED+NP	ED+NP	ED+NP	CD+CP	CD+CP	CD+CP	CD+CP	CD+CP	CD+CP	CD+NP	CD+NP	CD+NP	CD+NP	CD+NP	CD+NP	ED+CP	ED+CP	ED+CP	ED+CP	ED+CP	ED+CP	ED+NP	ED+NP	ED+NP	ED+NP	ED+NP	ED+NP
0.88	0.72	0.91	0.65	0.76	0.83	0.91	0.88	0.75	0.76	0.85	0.92	0.09	0.097	0.12	0.13	0.083	0.07	0.66	0.71	0.58	0.68	0.71	0.69	0.53	0.55	0.67	0.71	0.54	0.75	0.75	0.88	0.65	0.64	0.71	0.69	0.09	0.08	0.07	0.06	0.06	0.04	0.21	0.05	0.07	0.12	0.16	0.21
Figure 8A: Evans Blue permeability
CD+CP	CD+CP	CD+CP	CD+CP	CD+CP	CD+CP	CD+NP	CD+NP	CD+NP	CD+NP	CD+NP	CD+NP	ED+CP	ED+CP	ED+CP	ED+CP	ED+CP	ED+CP	ED+NP	ED+NP	ED+NP	ED+NP	ED+NP	ED+NP	CD+CP	CD+CP	CD+CP	CD+CP	CD+CP	CD+CP	CD+NP	CD+NP	CD+NP	CD+NP	CD+NP	CD+NP	ED+CP	ED+CP	ED+CP	ED+CP	ED+CP	ED+CP	ED+NP	ED+NP	ED+NP	ED+NP	ED+NP	ED+NP
5	7	4	8.33333	4	9.2	3	5	6.66667	5.3	1.66667	4	18	24.3	20	21.6667	22	27	12	9	11.6	7	10.3	13.9	7.6	8.9	8	11	10	7	7.6	10	8	12	8.3	6.9	25.6	31.2	26	27.3	25	32	32	24	23	29	27.3	24
Figure 8B: Sodium fluorescein permeability
CD+CP	CD+CP	CD+CP	CD+CP	CD+CP	CD+CP	CD+NP	CD+NP	CD+NP	CD+NP	CD+NP	CD+NP	ED+CP	ED+CP	ED+CP	ED+CP	ED+CP	ED+CP	ED+NP	ED+NP	ED+NP	ED+NP	ED+NP	ED+NP	CD+CP	CD+CP	CD+CP	CD+CP	CD+CP	CD+CP	CD+NP	CD+NP	CD+NP	CD+NP	CD+NP	CD+NP	ED+CP	ED+CP	ED+CP	ED+CP	ED+CP	ED+CP	ED+NP	ED+NP	ED+NP	ED+NP	ED+NP	ED+NP
54	78	102	114	48	75	59	68	112	104	57	89	245	278	276	249	269	267	116	142	128	137	106	129	102	114	121	106	117	138	141	132	125	110	113	112	356	327	346	315	382	361	328	342	326	321	312	346
Figure 8D: Percentage of GFP +ve cells
CD+CP	CD+CP	CD+CP	CD+CP	CD+CP	CD+CP	CD+NP	CD+NP	CD+NP	CD+NP	CD+NP	CD+NP	ED+CP	ED+CP	ED+CP	ED+CP	ED+CP	ED+CP	ED+NP	ED+NP	ED+NP	ED+NP	ED+NP	ED+NP	CD+CP	CD+CP	CD+CP	CD+CP	CD+CP	CD+CP	CD+NP	CD+NP	CD+NP	CD+NP	CD+NP	CD+NP	ED+CP	ED+CP	ED+CP	ED+CP	ED+CP	ED+CP	ED+NP	ED+NP	ED+NP	ED+NP	ED+NP	ED+NP
0	1	1	1	2	0	0	1	1	0	0	1	8	9	7	9	7	10	4	5	2	3	1	6	1	1	2	1	2	1	2	1	2	0	1	1	12	14	11	12	13	14	12	8	9	7	11	12
Figure 8E: Percentage of Mac-1 +ve cells
CD+CP	CD+CP	CD+CP	CD+CP	CD+CP	CD+CP	CD+NP	CD+NP	CD+NP	CD+NP	CD+NP	CD+NP	ED+CP	ED+CP	ED+CP	ED+CP	ED+CP	ED+CP	ED+NP	ED+NP	ED+NP	ED+NP	ED+NP	ED+NP	CD+CP	CD+CP	CD+CP	CD+CP	CD+CP	CD+CP	CD+NP	CD+NP	CD+NP	CD+NP	CD+NP	CD+NP	ED+CP	ED+CP	ED+CP	ED+CP	ED+CP	ED+CP	ED+NP	ED+NP	ED+NP	ED+NP	ED+NP	ED+NP
1	1	1	2	2	1	1	2	1	0	2	1	12	14	11	10	9	12	6	4	7	2	5	6	2	1	2	2	1	0	2	1	2	3	0	1	15	16	17	18	12	14	14	12	14	16	17	14
[truncated: 46 more columns]
